# Supplementary material for: TGBWDriver: A Cancer Driver Gene Identification Method Based on GraphSAGE and Bidirectional Weighted Feature Aggregation
Source: Int J Mol Sci. 2026 May 5;27(9):4135. doi: 10.3390/ijms27094135 (PMC13163706; doi:10.3390/ijms27094135)
Supplement: Supplementary file 1 [file ijms-27-04135-s001.zip]

Archive with 1 entries (1 files):
- ijms-4286916-supplementary.pdf
